# Supplementary material for: A National Quality Improvement Program on Ultrasound Department in China: A Controlled Cohort Study of 1297 Public Hospitals
Source: Int J Environ Res Public Health. 2022 Dec 27;20(1):397. doi: 10.3390/ijerph20010397 (PMC9819884; doi:10.3390/ijerph20010397)
Supplement: Supplementary file 1 [file ijerph-20-00397-s001.zip]

Archive with 1 entries (1 files):
- ijerph-2037748-supplementary.pdf
